# Supplementary material for: Defaunation leads to microevolutionary changes in a tropical palm
Source: Sci Rep. 2016 Aug 18;6:31957. doi: 10.1038/srep31957 (PMC4989191; doi:10.1038/srep31957)
Supplement: Supplementary Dataset 1 [file srep31957-s2.xls]

## Sheet: Planilha1
BIRDS								Defaunated sites								Non-defaunated sites
Order	Family	Species	Common Name	Behavior	Body Mass (g)	Mean Gape Size (mm)	Frugivory Score	Corumbataí 1	Corumbataí 2	Corumbataí 3	Corumbataí 4	Caraguatatuba	Tambaú 1	Tambaú 2	Tambaú 3	Cananéia	Caetetus 1	Caetetus 2	Caetetus 3	Caetetus 4	Iguaçu	Carlos Botelho 1	Carlos Botelho 2	Carlos Botelho 3	Dinamérica 1	Dinamérica 2
Passeriformes	Cotingidae	Carpornis cucullata	Hooded Berryeater	regurgitate	75.7	14.4	3	...	...	...	...	0	...	...	...	0	...	...	...	...	...	1	1	1	...	...
Passeriformes	Cotingidae	Carpornis melanocephala	Black-headed Berryeater	regurgitate	64.2	16.9	3	...	...	...	...	0	...	...	...	0	...	...	...	...	...	1	1	1	...	...
Passeriformes	Cotingidae	Lipaugus lanioides	Cinnamon-vented Piha	regurgitate	94.8	18.7	3	0	0	0	0	0	0	0	0	1	0	0	0	0	...	1	1	1	0	0
Passeriformes	Cotingidae	Lipaugus vociferans	Screaming Piha	regurgitate	69.2	17.7	3	...	...	...	...	...	...	...	...	...	...	...	...	...	...	...	...	...	...	...
Passeriformes	Cotingidae	Procnias nudicollis	Bare-throated Bellbird	regurgitate	174	24.5	3	0	0	0	0	1	0	0	0	0	1	1	1	1	1	1	1	1	0	0
Passeriformes	Cotingidae	Pyroderus scutatus	Red-ruffed Fruitcrow	regurgitate	357	26.7	3	0	0	0	0	1	0	0	0	1	0	0	0	0	1	1	1	1	0	0
Passeriformes	Cotingidae	Tijuca atra	Black-and-gold Cotinga	regurgitate	80	15.2	3	...	...	...	...	...	...	...	...	...	...	...	...	...	...	...	...	...	...	...
Passeriformes	Mimidae	Mimus saturninus	Chalk-browed Mockingbird	regurgitate	73	12.9	1	1	1	1	1	0	0	0	0	0	1	1	1	1	1	0	0	0	0	0
Coraciiformes	Momotidae	Baryphthengus ruficapillus	Rufous-capped Motmot	regurgitate	175	17.2	1	0	0	0	0	1	0	0	0	0	1	1	1	1	1	1	1	1	1	1
Piciformes	Picidae	Celeus flavescens	Blond-crested Woodpecker	regurgitate	201	12.9	1	0	0	0	0	1	0	0	0	0	1	1	1	1	1	1	1	1	0	0
Gruiformes	Rallidae	Aramides cajanea	Gray-necked Wood-Rail	regurgitate	397	16.4	1	1	1	1	1	1	0	0	0	1	0	0	0	0	0	1	1	1	0	0
Piciformes	Ramphastidae	Pteroglossus aracari	Black-necked Aracari	regurgitate	232	29.1	3	0	0	0	0	0	0	0	0	0	1	1	1	1	...	0	0	0	1	1
Piciformes	Ramphastidae	Pteroglossus bailloni	Saffron Toucanet	regurgitate	139	23.6	3	0	0	0	0	0	0	0	0	0	...	...	...	...	1	1	1	1	...	...
Piciformes	Ramphastidae	Ramphastos dicolorus	Red-breasted Toucan	regurgitate	400	30.7	3	0	0	0	0	0	0	0	0	0	0	0	0	0	1	1	1	1	0	0
Piciformes	Ramphastidae	Ramphastos vitellinus	Channel-billed Toucan	regurgitate	361.5	31	3	...	...	...	...	0	...	...	...	1	0	0	0	0	...	1	1	1	0	0
Piciformes	Ramphastidae	Selenidera maculirostris	Spot-billed Toucanet	regurgitate	160	25.2	3	0	0	0	0	0	0	0	0	0	0	0	0	0	1	1	1	1	0	0
Passeriformes	Tityridae	Tityra cayana	Black-tailed Tityra	regurgitate	68.1	18.7	2	0	0	0	0	1	0	0	0	0	1	1	1	1	1	1	1	1	0	0
Trogoniformes	Trogonidae	Trogon rufus	Black-throated Trogon	regurgitate	52.8	17.8	1	...	...	...	...	0	...	...	...	0	1	1	1	1	1	1	1	1	1	1
Trogoniformes	Trogonidae	Trogon surrucura	Surucua Trogon	regurgitate	73.3	18	1	0	0	0	0	0	0	0	0	0	1	1	1	1	1	1	1	1	1	1
Trogoniformes	Trogonidae	Trogon viridis	White-tailed Trogon	regurgitate	87.6	19.6	2	...	...	...	...	1	...	...	...	1	...	...	...	...	...	1	1	1	...	...
Passeriformes	Turdidae	Turdus albicollis	White-necked Thrush	regurgitate	54.1	11.2	2	0	0	0	0	1	0	0	0	1	1	1	1	1	1	1	1	1	0	0
Passeriformes	Turdidae	Turdus amaurochalinus	Creamy-bellied Thrush	regurgitate	63.1	11.4	2	1	1	1	1	1	0	0	0	1	1	1	1	1	1	1	1	1	0	0
Passeriformes	Turdidae	Turdus flavipes	Yellow-legged Thrush	regurgitate	60	12	2	...	...	...	...	1	...	...	...	1	0	0	0	0	1	1	1	1	0	0
Passeriformes	Turdidae	Turdus leucomelas	Pale-breasted Thrush	regurgitate	68.6	11.9	2	0	0	0	0	0	1	1	1	1	1	1	1	1	1	1	1	1	1	1
Passeriformes	Turdidae	Turdus rufiventris	Rufous-bellied Thrush	regurgitate	69.5	12	2	1	1	1	1	1	1	1	1	1	1	1	1	1	1	1	1	1	1	1
Passeriformes	Turdidae	Turdus subalaris	Eastern Slaty Thrush	regurgitate	49.5	12	2	0	0	0	0	...	0	0	0	...	1	1	1	1	1	0	0	0	0	0
Passeriformes	Tyrannidae	Myiodynastes maculatus	Streaked Flycatcher	regurgitate	45.9	17	1	0	0	0	0	1	0	0	0	0	1	1	1	1	1	1	1	1	1	1
Passeriformes	Tyrannidae	Pitangus sulphuratus	Great Kiskadee	regurgitate	61	15.5	1	0	0	0	0	1	1	1	1	1	1	1	1	1	1	1	1	1	1	1
Galliformes	Cracidae	Aburria jacutinga	Black-fronted Piping-Guan	defecate	1250	24	3	...	...	...	...	0	...	...	...	0	...	...	...	...	1	1	1	1	...	...
Galliformes	Cracidae	Crax blumenbachii	Red-billed Curassow	defecate	3500	25.7	2	...	...	...	...	...	...	...	...	...	...	...	...	...	...	...	...	...	...	...
Galliformes	Cracidae	Penelope obscura	Dusky-legged Guan	defecate	960	23.4	3	0	0	0	0	1	0	0	0	1	...	...	...	...	1	1	1	1	...	...
Galliformes	Cracidae	Penelope superciliaris	Rusty-margined Guan	defecate	850	19.5	3	1	1	1	1	0	0	0	0	0	1	1	1	1	1	0	0	0	1	1
Coraciiformes	Corvidae	Cyanocorax caeruleus	Azure Jay	pulp consumer	272	17.2	1	...	...	...	...	0	...	...	...	0	...	...	...	...	0	1	1	1	...	...
Passeriformes	Fringillidae	Euphonia pectoralis	Chestnut-bellied Euphonia	pulp consumer	16.5	6.5	3	0	0	0	0	1	0	0	0	1	0	0	0	0	0	1	1	1	0	0
Passeriformes	Fringillidae	Euphonia violacea	Violaceous Euphonia	pulp consumer	15	6.5	3	0	0	0	0	1	0	0	0	1	1	1	1	1	1	1	1	1	1	1
Passeriformes	Icteridae	Cacicus haemorrhous	Red-rumped Cacique	pulp consumer	102	12.4	1	0	0	0	0	1	0	0	0	1	0	0	0	0	1	1	1	1	0	0
Psittaciformes	Psittacidae	Pionus maximiliani	Scaly-headed Parrot	pulp consumer	293	16.2	3	0	0	0	0	1	0	0	0	0	1	1	1	1	1	1	1	1	1	1
Passeriformes	Thraupidae	Dacnis cayana	Blue Dacnis	pulp consumer	11.2	7	2	1	1	1	1	1	0	0	0	1	1	1	1	1	1	1	1	1	1	1
Passeriformes	Thraupidae	Lanio melanops	Black-goggled Tanager	pulp consumer	28	10.1	2	0	0	0	0	1	0	0	0	1	1	1	1	1	1	1	1	1	1	1
Passeriformes	Thraupidae	Orthogonys chloricterus	Olive-green Tanager	pulp consumer	16	9.8	2	...	...	...	...	1	...	...	...	0	...	...	...	...	...	1	1	1	...	...
Passeriformes	Thraupidae	Saltator similis	Green-winged Saltator	pulp consumer	43.3	13	1	0	0	0	0	1	0	0	0	1	1	1	1	1	1	1	1	1	0	0
Passeriformes	Thraupidae	Tachyphonus coronatus	Ruby-crowned Tanager	pulp consumer	29.3	9.1	2	1	1	1	1	1	0	0	0	1	1	1	1	1	1	1	1	1	0	0
Passeriformes	Thraupidae	Tangara cayana	Burnished-buff Tanager	pulp consumer	18	8.8	2	1	1	1	1	...	0	0	0	0	1	1	1	1	0	...	...	...	1	1
Passeriformes	Thraupidae	Tangara cyanocephala	Red-necked Tanager	pulp consumer	20.4	6.6	2	0	0	0	0	1	0	0	0	0	0	0	0	0	0	1	1	1	0	0
Passeriformes	Thraupidae	Tangara cyanoptera	Azure-shouldered Tanager	pulp consumer	43.3	10.9	2	0	0	0	0	0	0	0	0	0	...	...	...	...	...	1	1	1	...	...
Passeriformes	Thraupidae	Tangara ornata	Golden-chevroned Tanager	pulp consumer	NA	NA	2	0	0	0	0	1	0	0	0	1	0	0	0	0	0	1	1	1	0	0
Passeriformes	Thraupidae	Tangara palmarum	Palm Tanager	pulp consumer	30	10.1	2	0	0	0	0	1	0	0	0	1	1	1	1	1	1	1	1	1	0	0
Passeriformes	Thraupidae	Tangara sayaca	Sayaca Tanager	pulp consumer	32	10.1	2	0	0	0	0	1	1	1	1	1	1	1	1	1	1	1	1	1	0	0
Passeriformes	Thraupidae	Tangara seledon	Green-headed Tanager	pulp consumer	18.7	7	2	0	0	0	0	1	0	0	0	1	...	...	...	...	1	1	1	1	...	...
Passeriformes	Tityridae	Oxyruncus cristatus	Sharpbill	pulp consumer	42	10.8	1	0	0	0	0	1	0	0	0	0	1	1	1	1	1	1	1	1	0	0
Passeriformes	Vireonidae	Cyclarhis gujanensis	Rufous-browed Peppershrike	pulp consumer	NA	NA	1	0	0	0	0	1	0	0	0	1	1	1	1	1	1	1	1	1	1	1
Columbiformes	Columbidae	Geotrygon montana	Ruddy Quail-dove	seed predator	115	10.3	3	0	0	0	0	1	0	0	0	0	1	1	1	1	1	1	1	1	0	0
Psittaciformes	Psittacidae	Amazona brasiliensis	Red-tailed Parrot	seed predator	425	18.8	3	...	...	...	...	...	...	...	...	1	...	...	...	...	...	...	...	...	...	...
Psittaciformes	Psittacidae	Brotogeris tirica	Plain Parakeet	seed predator	63	9.9	3	...	...	...	...	1	...	...	...	1	...	...	...	...	...	1	1	1	...	...
Psittaciformes	Psittacidae	Pyrrhura frontalis	Maroon-bellied Parakeet	seed predator	72	11.2	3	0	0	0	0	1	0	0	0	0	1	1	1	1	1	1	1	1	0	0
Psittaciformes	Psittacidae	Triclaria malachitacea	Blue-bellied Parrot	seed predator	90	13.6	3	...	...	...	...	1	...	...	...	0	0	0	0	0	0	1	1	1	0	0
Tinamiformes	Tinamidae	Crypturellus tataupa	Tataupa Tinamou	seed predator	264	12.8	2	1	1	1	1	1	0	0	0	0	1	1	1	1	1	0	0	0	1	1
Tinamiformes	Tinamidae	Tinamus solitarius	Solitary Tinamou	seed predator	1284	20.9	2	0	0	0	0	1	0	0	0	0	0	0	0	0	1	1	1	1	0	0
